# Supplementary material for: DJExpress: An Integrated Application for Differential Splicing Analysis and Visualization
Source: Front Bioinform. 2022 Feb 24;2:786898. doi: 10.3389/fbinf.2022.786898 (PMC9580925; doi:10.3389/fbinf.2022.786898)
Supplement: Supplementary file 1 [file DataSheet1.zip]

Archive with 32 entries (32 files):
- Supplementary Figure 1.tif
- __MACOSX/._Supplementary Figure 1.tif
- Supplementary Figure 2.tif
- __MACOSX/._Supplementary Figure 2.tif
- Supplementary Figure 3.tif
- __MACOSX/._Supplementary Figure 3.tif
- Supplementary Figure 4.tif
- __MACOSX/._Supplementary Figure 4.tif
- Supplementary Figure 5.tif
- __MACOSX/._Supplementary Figure 5.tif
- Supplementary Figure 6.tif
- __MACOSX/._Supplementary Figure 6.tif
- Supplementary Figure 7.tif
- __MACOSX/._Supplementary Figure 7.tif
- Supplementary Figure 8.tif
- __MACOSX/._Supplementary Figure 8.tif
- Supplementary Figure 9.tif
- __MACOSX/._Supplementary Figure 9.tif
- Supplementary Figure 10.tif
- __MACOSX/._Supplementary Figure 10.tif
- Supplementary Figure 11.tif
- __MACOSX/._Supplementary Figure 11.tif
- Supplementary Figure 12.tif
- __MACOSX/._Supplementary Figure 12.tif
- Supplementary Figure 13.tif
- __MACOSX/._Supplementary Figure 13.tif
- Supplementary Figure 14.tif
- __MACOSX/._Supplementary Figure 14.tif
- Supplementary Figure 15.tif
- __MACOSX/._Supplementary Figure 15.tif
- Supplementary Figure 16.tif
- __MACOSX/._Supplementary Figure 16.tif
